# Supplementary material for: Evaluation of two highly effective lipid-lowering therapies in subjects with acute myocardial infarction
Source: Sci Rep. 2021 Aug 5;11:15973. doi: 10.1038/s41598-021-95455-z (PMC8342504; doi:10.1038/s41598-021-95455-z)
Supplement: Supplementary file 1 — Supplementary Information. [file 41598_2021_95455_MOESM1_ESM.xlsx]

## Sheet: Title_authors
	Evaluation of Two highly effective lipid lowering therapies in subjects with acute myocardial infarction: a lipidomic analysis
	Aline Klassen1*, Andrea Tedesco Faccio2, Carolina Raissa Costa Picossi2, Priscilla Bento Matos Cruz Derogis3, Carlos Eduardo dos Santos Ferreira3, Aline Soriano Lopes1, Alessandra Sussulini4, Elisa Castañeda Santa Cruz4, Rafaela Tudela Bastos1, Stefanie Caroline Fontoura1, Antonio Martins Figueiredo Neto5, Marina Franco Maggi Tavares2, Maria Cristina Izar6, Francisco Antonio Helfenstein Fonseca6*
	1 Department of Chemistry, Federal University of Sao Paulo (UNIFESP), Diadema, SP, Brazil
	2 Institute of Chemistry, University of Sao Paulo (USP), Sao Paulo, SP, Brazil
	3 Hospital Israelita Albert Einstein, Sao Paulo, SP, Brazil
	4 Laboratory of Bioanalytics and Integrated Omics (LaBIOmics), Department of Analytical Chemistry, Institute of Chemistry, University of Campinas (UNICAMP), P.O. Box 6154, 13083-970, Campinas, SP, Brazil
	5 Institute of Physics, University of Sao Paulo (USP), Sao Paulo, SP, Brazil
	6 Department of Medicine, Division of Cardiology, Federal University of Sao Paulo (UNIFESP), Sao Paulo, SP, Brazil
	* aline.klassen@unifesp.br; *fahfonseca@terra.com.br

## Sheet: Table S1
	Table S1: List cumulative R2 and Q2 per component for the individuals Y variables of the model
	Primary ID		R2VY	R2VY(cum)	Q2VY	Q2 limit	Q2VY(cum)
	Total	Comp[1]P	0.259194	0.259194	0.16835	0.01	0.16835
		Comp[2]P	0.25613	0.515324	0.0553576	0.01	0.223707
		Comp[3]P	0.121647	0.636971	0.0219564	0.01	0.245664
	$M6.DA(g1)	Comp[1]P	0.445264	0.445264	0.347198	0.01	0.347198
		Comp[2]P	0.22123	0.666493	0.0358183	0.01	0.383016
		Comp[3]P	0.0320634	0.698557	0.0953547	0.01	0.478371
	$M6.DA(g2)	Comp[1]P	0.241265	0.241265	0.180688	0.01	0.180688
		Comp[2]P	0.208365	0.44963	0.0155178	0.01	0.196205
		Comp[3]P	0.156329	0.605958	-0.0424921	0.01	0.153713
	$M6.DA(g3)	Comp[1]P	0.108348	0.108348	0.0627473	0.01	0.0627473
		Comp[2]P	0.55607	0.664418	0.219238	0.01	0.281985
		Comp[3]P	0.0642512	0.728669	0.0878167	0.01	0.369802
	$M6.DA(g4)	Comp[1]P	0.241901	0.241901	0.0827662	0.01	0.0827662
		Comp[2]P	0.038854	0.280755	-0.0491435	0.01	0.0336227
		Comp[3]P	0.233944	0.514698	-0.0528538	0.01	-0.0192311

## Sheet: Table S2
Table S2: Five list cumulative R2 and Q2 per component for the individuals Y variables for five randomized dataset
Permutation 1		R2VY	R2VY(cum)	Q2VY	Q2 limit	Q2VY(cum)
Total	Comp[1]P	0.279435	0.291411	0.131667	0.01	0.131667
	Comp[2]P	0.286406	0.577817	0.113695	0.01	0.245362
$M1.DA(G1)	Comp[1]P	0.569114	0.570431	0.348927	0.01	0.348927
	Comp[2]P	0.257941	0.828372	0.115684	0.01	0.464611
$M1.DA(G2)	Comp[1]P	0.20056	0.218761	0.16784	0.01	0.16784
	Comp[2]P	0.173495	0.392256	0.0198269	0.01	0.187667
$M1.DA(G3)	Comp[1]P	0.0597217	0.0628015	-0.0695655	0.01	-0.0695655
	Comp[2]P	0.704256	0.767058	0.403758	0.01	0.334193
$M1.DA(G4)	Comp[1]P	0.288344	0.313652	0.0794657	0.01	0.0794657
	Comp[2]P	0.00993061	0.323583	-0.08449	0.01	-0.00502438
Permutation 2		R2VY	R2VY(cum)	Q2VY	Q2 limit	Q2VY(cum)
Total	Comp[1]P	0.279435	0.291411	0.165748	0.01	0.165748
	Comp[2]P	0.286406	0.577817	0.0545487	0.01	0.220296
$M1.DA(G1)	Comp[1]P	0.569114	0.570431	0.390218	0.01	0.390218
	Comp[2]P	0.257941	0.828372	0.111274	0.01	0.501493
$M1.DA(G4)	Comp[1]P	0.288344	0.313652	0.133393	0.01	0.133393
	Comp[2]P	0.00993061	0.323583	-0.164241	0.01	-0.030848
$M1.DA(G2)	Comp[1]P	0.20056	0.218761	0.18231	0.01	0.18231
	Comp[2]P	0.173495	0.392256	-0.0379655	0.01	0.144344
$M1.DA(G3)	Comp[1]P	0.0597217	0.0628015	-0.0429307	0.01	-0.0429307
	Comp[2]P	0.704256	0.767058	0.309127	0.01	0.266197
Permutation 3		R2VY	R2VY(cum)	Q2VY	Q2 limit	Q2VY(cum)
Total	Comp[1]P	0.279435	0.291411	0.131006	0.01	0.131006
	Comp[2]P	0.286406	0.577817	0.139924	0.01	0.27093
$M1.DA(G1)	Comp[1]P	0.569114	0.570431	0.401611	0.01	0.401611
	Comp[2]P	0.257941	0.828372	0.104356	0.01	0.505967
$M1.DA(G2)	Comp[1]P	0.20056	0.218761	0.0813842	0.01	0.0813842
	Comp[2]P	0.173495	0.392256	0.17862	0.01	0.260005
$M1.DA(G4)	Comp[1]P	0.288344	0.313652	0.0933314	0.01	0.0933314
	Comp[2]P	0.00993061	0.323583	-0.0817259	0.01	0.0116056
$M1.DA(G3)	Comp[1]P	0.0597217	0.0628015	-0.0523028	0.01	-0.0523028
	Comp[2]P	0.704256	0.767058	0.358446	0.01	0.306143
Permutation 4		R2VY	R2VY(cum)	Q2VY	Q2 limit	Q2VY(cum)
Total	Comp[1]P	0.259195	0.259195	0.0952836	0.01	0.0952836
	Comp[2]P	0.256129	0.515324	0.113947	0.01	0.209231
	Comp[3]P	0.121647	0.636971	0.0289182	0.01	0.238149
$M1.DA(G3)	Comp[1]P	0.108358	0.108358	-0.110121	0.01	-0.110121
	Comp[2]P	0.55606	0.664418	0.391152	0.01	0.281031
	Comp[3]P	0.0642512	0.728669	0.0855564	0.01	0.366588
$M1.DA(G2)	Comp[1]P	0.241273	0.241273	0.186873	0.01	0.186873
	Comp[2]P	0.208357	0.44963	-0.0292904	0.01	0.157582
	Comp[3]P	0.156329	0.605958	0.0268655	0.01	0.184448
$M1.DA(G1)	Comp[1]P	0.445252	0.445252	0.273224	0.01	0.273224
	Comp[2]P	0.221242	0.666493	0.173264	0.01	0.446488
	Comp[3]P	0.0320634	0.698556	0.0430556	0.01	0.489544
$M1.DA(G4)	Comp[1]P	0.241897	0.241897	0.0311583	0.01	0.0311583
	Comp[2]P	0.0388577	0.280755	-0.0793384	0.01	-0.0481801
	Comp[3]P	0.233944	0.514698	-0.039805	0.01	-0.087985
Permutation 5		R2VY	R2VY(cum)	Q2VY	Q2 limit	Q2VY(cum)
Total	Comp[1]P	0.259195	0.259195	0.0685403	0.01	0.0685403
	Comp[2]P	0.256129	0.515324	0.081602	0.01	0.150142
	Comp[3]P	0.121647	0.636971	0.132449	0.01	0.282591
$M1.DA(G2)	Comp[1]P	0.241274	0.241274	0.0477835	0.01	0.0477835
	Comp[2]P	0.208356	0.44963	0.0982421	0.01	0.146026
	Comp[3]P	0.156329	0.605958	0.105024	0.01	0.25105
$M1.DA(G4)	Comp[1]P	0.241897	0.241897	0.0715646	0.01	0.0715646
	Comp[2]P	0.038858	0.280755	-0.191701	0.01	-0.120136
	Comp[3]P	0.233944	0.514698	0.166501	0.01	0.0463641
$M1.DA(G1)	Comp[1]P	0.445251	0.445251	0.242698	0.01	0.242698
	Comp[2]P	0.221242	0.666493	0.104583	0.01	0.347281
	Comp[3]P	0.0320634	0.698556	0.0720523	0.01	0.419333
$M1.DA(G3)	Comp[1]P	0.108359	0.108359	-0.0878848	0.01	-0.0878848
	Comp[2]P	0.55606	0.664418	0.315284	0.01	0.227399
	Comp[3]P	0.0642512	0.728669	0.186219	0.01	0.413619

## Sheet: Table_S3.
	Table S3: Discriminant lipids
				Repeated Meseasures ANOVA				% change*
				Post-hoc (q-value)
				Lipid-lowering therapy effect		Temporal treatment effect		Lipid-lowering therapy effect		Temporal treatment effect
		Lipid	VIP	G1 vs G3	G2 vs G4	G1 vs G2	G3 vs G4	G1 vs G3	G2 vs G4	G1 vs G2	G3 vs G4
	1	CE 16:0	1.09956	0.389556	0.736319	0.0188398	0.259657	0.0162856	0.171613	-0.291077	-0.182726
	2	CE 18:0	1.10313	0.152849	0.624482	0.00733239	0.155493	-0.0978141	0.0273967	-0.340207	-0.248637
	3	CE 18:2	1.25277	0.136657	0.617744	0.00130421	0.184356	-0.132571	0.208903	-0.44675	-0.228957
	4	CE 22:5	1.28562	0.967088	0.4881	0.0328734	0.12162	0.0774092	0.263509	-0.348369	-0.235813
	5	Cer 18:1;O2/24:0	1.14373	0.0590645	0.612769	0.00329903	0.629053	-0.216022	0.186867	-0.399665	-0.091151
	6	FA 15:0	1.36187	0.00359371	0.00322835	0.984443	0.758282	-0.196991	-0.222834	0.00549003	-0.026869
	7	FA 16:0	1.3489	1.11756e-05	0.280614	0.000108038	0.602823	-0.289709	-0.0979501	-0.249471	-0.046849
	8	FA 16:1	1.22431	0.0484553	0.195919	0.000173823	0.000982043	-0.114193	-0.125371	-0.234066	-0.243732
	9	FA 18:1	1.39144	0.485513	0.404484	0.0100734	0.0114033	0.0120681	0.0288924	-0.309187	-0.297703
	10	FA 18:2	1.21529	0.870739	0.588798	0.0180219	0.0417265	-0.0855239	-0.0412899	-0.317496	-0.284482
	11	FA 18:3	1.21819	0.156006	0.63251	0.00081676	0.0176368	-0.157889	-0.0524216	-0.325088	-0.240561
	12	FA 20:2	1.1238	0.342569	0.910151	0.0406495	0.00547083	0.0301449	-0.0425871	-0.160041	-0.219345
	13	LPC 15:0	1.0887	0.0852781	0.000546722	0.000686732	0.110197	-0.000118357	-0.160682	0.371453	0.151222
	14	LPC 16:1	1.27938	0.263257	0.149049	0.0127042	0.026191	-0.138315	-0.181184	0.52057	0.444922
	15	LPC 17:0	1.01689	0.228408	0.0166592	1.3032e-05	0.96027	0.0386392	-0.201646	0.56234	0.200898
	16	LPC 18:1	1.27992	0.737599	0.332546	0.00111176	0.00524579	0.00168175	-0.0912495	0.501498	0.362196
	17	LPC 20:4	1.36173	0.211547	0.669948	9.28377e-05	0.00594702	0.223883	-0.0318238	0.801613	0.425201
	18	PC 14:0_18:2	1.03942	0.09086	0.980509	0.00752192	0.652105	-0.223746	0.0456875	-0.253116	0.00612328
	19	PC 15:0_18:2	1.02712	0.723898	0.618543	0.000311939	0.000271656	-0.0672527	0.0427249	-0.328078	-0.248853
	20	PC 16:0_16:0	1.38288	0.112963	0.544211	4.12844e-05	0.00168499	-0.127792	-0.0601128	-0.404806	-0.358622
	21	PC 16:0_18:0	1.42494	0.0451019	0.981718	0.000105064	0.0256899	-0.163261	-0.00990296	-0.330378	-0.207649
	22	PC 16:0_18:1	1.11147	0.410779	0.355282	0.0025619	0.100852	-0.0102673	0.140635	-0.302508	-0.196163
	23	PC 16:0_18:2	1.48597	0.115647	0.857538	1.06407e-06	0.000317675	-0.133463	0.0416416	-0.477261	-0.371629
	24	PC 16:0_20:2	1.04536	0.438861	0.799582	0.00107872	0.0224599	-0.048458	0.0444161	-0.278616	-0.208206
	25	PC 16:0_20:4	1.23643	0.0658686	0.173896	0.474875	0.0147192	0.344353	0.12927	0.0211189	-0.14225
	26	PC 16:0_22:6	1.02233	0.416379	0.430965	0.278734	0.0161896	0.107956	-0.00865786	-0.198881	-0.2832
	27	PC 17:0_18:2	1.11099	0.207049	0.78719	8.69311e-05	0.0117558	-0.136886	-0.00182151	-0.269944	-0.155701
	28	PC 18:0_18:2	1.36355	0.0643429	0.904528	1.41658e-05	0.0125595	-0.21228	0.0390144	-0.390555	-0.196133
	29	PC 18:1_18:2	1.30403	0.0345049	0.370439	0.00122269	0.377342	-0.239747	-0.0703416	-0.228433	-0.0565071
	30	PC 18:2_16:1	1.30247	0.0246732	0.303958	0.00373116	0.643441	-0.284992	-0.0915686	-0.227507	-0.0185338
	31	PC 20:0_18:2	1.19491	0.0374754	0.540761	0.000998178	0.122046	-0.28586	-0.00187641	-0.379833	-0.133219
	32	PE 16:0_18:1	1.29221	0.504539	0.325188	0.000839797	0.000306523	-0.046467	-0.147081	-0.336277	-0.406311
	33	PE 16:0_18:2	1.26473	0.251153	0.667597	9.70595e-05	0.00354628	-0.190015	0.0548773	-0.574225	-0.445496
	34	PE 18:0_18:0	1.09505	0.587397	0.308298	0.0549569	0.0182441	-0.0694841	0.0115497	-0.247886	-0.182389
	35	PE 18:0_18:1	1.28325	0.797679	0.285015	0.0155677	0.00316414	0.0628298	-0.0135649	-0.268923	-0.321472
	36	PE 18:0_18:2	1.33014	0.306054	0.514676	0.000356152	0.0031565	-0.0974777	0.0246004	-0.467975	-0.396011
	37	PE 18:1_18:2	1.03855	0.15332	0.347971	0.0239893	0.222488	-0.264532	-0.0562487	-0.251091	-0.0390009
	38	PE O-18:0_18:2	1.0224	0.227492	0.140682	0.045416	0.0293034	-0.171293	-0.118433	-0.221687	-0.172042
	39	SM 18:1;O2/14:0	1.15868	0.707371	0.309886	0.000307229	0.000216667	0.00324138	-0.0786864	-0.296314	-0.353779
	40	SM 18:1;O2/16:0	1.26553	0.850137	0.888031	0.000414915	0.000254579	0.0610708	-0.00665526	-0.29272	-0.337864
	41	SM 18:1;O2/18:0	1.13442	0.619941	0.723834	0.00603133	0.0522624	-0.0580571	0.0458727	-0.282527	-0.203364
	42	SM 18:1;O2/20:0	1.55135	0.00242059	0.231395	1.89035e-08	0.00028236	-0.287564	-0.0871082	-0.501878	-0.361722
	43	SM 18:1;O2/20:1	1.22891	0.00886398	0.491979	0.000362327	0.682717	-0.294154	-0.0570763	-0.263741	-0.016447
	44	SM 18:1;O2/22:0	1.31527	0.0604485	0.933848	4.28773e-05	0.0239135	-0.188261	0.0122514	-0.336206	-0.172238
	45	SM 18:1;O2/22:1	1.05434	0.29173	0.828417	0.000263127	0.0460939	-0.0707071	0.0458509	-0.221037	-0.123334
	46	SM 18:1;O2/24:0	1.11272	0.736548	0.239248	0.000162476	0.0124428	0.0147928	0.0973418	-0.224804	-0.161745
	47	TG 18:2_50:2	1.13256	0.802166	0.140399	0.0239378	0.297191	0.245527	0.684291	-0.414917	-0.208808
	CE: Cholesterol ester; Cer: Ceramide; FA: Free fatty acid; LPC: Lysophosphatidylcholine; PC: Phosphatidylcholine; PE: Phosphatidylethanolamine; SM: Sphingomyelin; TG: Triacylglyceride
	*% change in bold are significant according to the q-value obtained from the Post Hoc test with Bonferroni correction for multiple comparisons of the Repeated Meseasures ANOVA

## Sheet: Table_S4
Table S4: VIP values from the OPLS-DA model (for lipidis with VIP>1)
Variables	VIP [3+1+0]
CE 14:0	1.02729
CE 16:0	1.09956
CE 18:0	1.10313
CE 18:2	1.25277
CE 18:3	1.01753
CE 20:3	1.02238
CE 22:5	1.28562
Cer 18:1;O2/22:0	1.04152
Cer 18:1;O2/24:0	1.14373
FA 15:0	1.36187
FA 16:0	1.3489
FA 16:1	1.22431
FA 18:1	1.39144
FA 18:2	1.21529
FA 18:3	1.21819
FA 20:2	1.1238
FA 20:3	1.02288
FA 20:4	1.0654
FA 22:4	1.03262
FA 22:6	1.05443
LPC15:0	1.0887
LPC16:1	1.27938
LPC17:0	1.01689
LPC18:1	1.27992
LPC20:4	1.36173
PC14:0_18:2	1.03942
PC15:0_18:2	1.02712
PC16:0_16:0	1.38288
PC16:0_18:0	1.42494
PC16:0_18:1	1.11147
PC16:0_18:2	1.48597
PC16:0_20:2	1.04536
PC16:0_20:4	1.23643
PC16:0_22:6	1.02233
PC17:0_18:2	1.11099
PC18:0_18:2	1.36355
PC18:1_18:2	1.30403
PC18:2_16:1	1.30247
PC18:2_18:2	1.22071
PC20:0_18:2	1.19491
PE16:0_18:1	1.29221
PE16:0_18:2	1.26473
PE18:0_18:0	1.09505
PE18:0_18:1	1.28325
PE18:0_18:2	1.33014
PE18:1_18:2	1.03855
PEO-18:0_18:2	1.0224
SM 18:1;O2/14:0	1.15868
SM 18:1;O2/16:0	1.26553
SM 18:1;O2/18:0	1.13442
SM 18:1;O2/20:0	1.55135
SM 18:1;O2/20:1	1.22891
SM 18:1;O2/22:0	1.31527
SM 18:1;O2/22:1	1.05434
SM 18:1;O2/24:0	1.11272
TG 16:0_46:0	1.17444
TG 14:0_46:1	1.1355
TG 16:0_46:1	1.13572
TG 18:1_46:1	1.15731
TG 16:0_48:0	1.1939
TG 14:0_48:1	1.16054
TG 16:0_48:1	1.1404
TG 16:1_48:1	1.05729
TG 18:1_48:1	1.18309
TG 14:0_48:2	1.03227
TG 14:1_48:2	1.11472
TG 16:0_48:2	1.07025
TG 18:1_48:2	1.08828
TG 18:2_48:2	1.04144
TG 16:0_48:3	1.05819
TG 18:1_48:3	1.02011
TG 15:0_49:1	1.10048
TG 16:0_49:1	1.12953
TG 18:1_49:1	1.10168
TG 18:1_49:2	1.04312
TG 16:0_50:0	1.21484
TG 18:0_50:0	1.21313
TG 14:0_50:1	1.11493
TG 16:0_50:1	1.18279
TG 18:0_50:1	1.11702
TG 18:1_50:1	1.19183
TG 14:0_50:2	1.05234
TG 16:0_50:2	1.03529
TG 18:0_50:2	1.02801
TG 18:2_50:2	1.13256
TG 18:3_50:3	1.14352
TG 16:0_51:1	1.14431
TG 17:0_51:1	1.12172
TG 18:1_51:1	1.12864
TG 16:0_51:2	1.04248
TG 16:1_51:3	1.07594
TG 16:0_52:0	1.0889
TG 18:0_52:0	1.10679
TG 16:0_52:1	1.05347
TG 18:0_52:1	1.07651
TG 18:1_52:1	1.01732
TG 20:3_52:3	1.16806
TG 16:1_52:4	1.03672
TG 18:3_52:4	1.00233
TG 20:4_52:4	1.30611
TG 18:1_52:5	1.02947
TG 16:1_52:6	1.08401
TG 18:1_53:1	1.07362
TG 16:0_53:2	1.10096
TG 17:0_53:2	1.00807
TG 18:1_53:2	1.00096
TG 18:0_54:1	1.03724
TG 20:0_54:1	1.06187
TG 20:3_54:3	1.07511
TG 18:3_54:4	1.04309
TG 20:3_54:4	1.09773
TG 20:4_54:4	1.38941
TG 16:0_54:5	1.27853
TG 20:3_54:5	1.05474
TG 20:4_54:5	1.38591
TG 16:0_54:6	1.29874
TG 20:4_54:6	1.32124
TG 20:5_54:6	1.03169
TG 22:6_54:6	1.01265
TG 20:4_54:7	1.03885
TG 20:5_54:7	1.14621
TG 16:0_55:1	1.0441
TG 18:0_56:4	1.22395
TG 20:3_56:4	1.22625
TG 16:0_56:5	1.23141
TG 18:0_56:5	1.38426
TG 18:1_56:5	1.22947
TG 20:3_56:5	1.13128
TG 20:4_56:5	1.45419
TG 22:4_56:5	1.23228
TG 16:0_56:6	1.28925
TG 18:0_56:6	1.38884
TG 18:1_56:6	1.27964
TG 18:2_56:6	1.24582
TG 20:3_56:6	1.12355
TG 20:4_56:6	1.44775
TG 22:4_56:6	1.23651
TG 22:5_56:6	1.25384
TG 16:0_56:7	1.27892
TG 18:1_56:7	1.25201
TG 18:2_56:7	1.30957
TG 20:3_56:7	1.02488
TG 20:4_56:7	1.33567
TG 20:5_56:7	1.19982
TG 22:5_56:7	1.27065
TG 16:0_56:8	1.05789
TG 18:2_56:8	1.31632
TG 20:5_56:8	1.14117
TG 22:5_56:8	1.00328
TG 22:5_58:7	1.33442
TG 18:1_58:8	1.32365
TG 18:2_58:8	1.2324
TG 22:5_58:8	1.27469

## Sheet: Table S5
	Table S4: Repeated Measures ANOVA results (Post Hoc ; q-value)
		Post-hoc (q-value)
		Group		Time
		G1 vs G3	G2 vs G4	G2 vs G1	G4 vs G3
	CE 16:0	0.389556	0.736319	0.0188398	0.259657
	CE 18:0	0.152849	0.624482	0.00733239	0.155493
	CE 18:1	0.453492	0.901313	0.0253521	0.193998
	CE 18:2	0.136657	0.617744	0.00130421	0.184356
	CE 22:5	0.967088	0.4881	0.0328734	0.12162
	Cer 18:1;O2/24:0	0.0590645	0.612769	0.00329903	0.629053
	FA 12:0	0.17944	0.0125366	0.0563265	0.304397
	FA 14:0	0.0246959	0.165102	0.0622738	0.441865
	FA 14:1	0.0222124	0.547177	0.970512	0.102977
	FA 15:0	0.00359371	0.00322835	0.984443	0.758282
	FA 16:0	1.11756e-05	0.280614	0.000108038	0.602823
	FA 16:1	0.0484553	0.195919	0.000173823	0.000982043
	FA 18:1	0.485513	0.404484	0.0100734	0.0114033
	FA 18:2	0.870739	0.588798	0.0180219	0.0417265
	FA 18:3	0.156006	0.63251	0.00081676	0.0176368
	FA 20:2	0.342569	0.910151	0.0406495	0.00547083
	FA 20:5	0.518185	0.0469528	0.425126	0.753711
	FA 24:0	0.102811	0.0446902	0.300828	0.943175
	LPC 15:0	0.0852781	0.000546722	0.000686732	0.110197
	LPC 16:1	0.263257	0.149049	0.0127042	0.026191
	LPC 17:0	0.228408	0.0166592	1.3032e-05	0.96027
	LPC 18:0	0.677501	0.355895	0.0160816	0.36397
	LPC 18:1	0.737599	0.332546	0.00111176	0.00524579
	LPC 20:3	0.820985	0.466925	0.0410541	0.255155
	LPC 20:4	0.211547	0.669948	9.28377e-05	0.00594702
	LPE 18:2	0.132738	0.974894	0.00513207	0.558144
	PC 14:0_18:2	0.09086	0.980509	0.00752192	0.652105
	PC 15:0_18:2	0.723898	0.618543	0.000311939	0.000271656
	PC 16:0_16:0	0.112963	0.544211	4.12844e-05	0.00168499
	PC 16:0_16:1	0.104498	0.844859	0.0160917	0.732758
	PC 16:0_18:0	0.0451019	0.981718	0.000105064	0.0256899
	PC 16:0_18:1	0.410779	0.355282	0.0025619	0.100852
	PC 16:0_18:2	0.115647	0.857538	1.06407e-06	0.000317675
	PC 16:0_18:3	0.155929	0.469311	0.00230051	0.492806
	PC 16:0_20:1	0.582337	0.525722	0.0249372	0.0270276
	PC 16:0_20:2	0.438861	0.799582	0.00107872	0.0224599
	PC 16:0_20:3	0.85081	0.473723	0.00303657	0.0105751
	PC 16:0_20:4	0.0658686	0.173896	0.474875	0.0147192
	PC 16:0_22:4	0.886203	0.684033	0.0328204	0.0690564
	PC 16:0_22:5	0.486885	0.778257	0.0278403	0.0129293
	PC 16:0_22:6	0.416379	0.430965	0.278734	0.0161896
	PC 17:0_18:2	0.207049	0.78719	8.69311e-05	0.0117558
	PC 17:0_20:4	0.0167687	0.177774	0.0141586	0.245442
	PC 18:0_18:2	0.0643429	0.904528	1.41658e-05	0.0125595
	PC 18:1_18:2	0.0345049	0.370439	0.00122269	0.377342
	PC 18:1_20:4	0.117913	0.842066	0.00198585	0.104095
	PC 18:2_16:1	0.0246732	0.303958	0.00373116	0.643441
	PC 20:0_18:2	0.0374754	0.540761	0.000998178	0.122046
	PE 16:0_18:1	0.504539	0.325188	0.000839797	0.000306523
	PE 16:0_18:2	0.251153	0.667597	9.70595e-05	0.00354628
	PE 16:0_20:4	0.92044	0.640809	0.0199624	0.00967829
	PE 18:0_18:0	0.587397	0.308298	0.0549569	0.0182441
	PE 18:0_18:1	0.797679	0.285015	0.0155677	0.00316414
	PE 18:0_18:2	0.306054	0.514676	0.000356152	0.0031565
	PE 18:0_20:4	0.703064	0.757509	0.250196	0.0485197
	PE 18:1_18:2	0.15332	0.347971	0.0239893	0.222488
	PE O-18:0_18:2	0.227492	0.140682	0.045416	0.0293034
	SM 18:1;O2/14:0	0.707371	0.309886	0.000307229	0.000216667
	SM 18:1;O2/16:0	0.850137	0.888031	0.000414915	0.000254579
	SM 18:1;O2/18:0	0.619941	0.723834	0.00603133	0.0522624
	SM 18:1;O2/20:0	0.00242059	0.231395	1.89035e-08	0.00028236
	SM 18:1;O2/20:1	0.00886398	0.491979	0.000362327	0.682717
	SM 18:1;O2/22:0	0.0604485	0.933848	4.28773e-05	0.0239135
	SM 18:1;O2/22:1	0.29173	0.828417	0.000263127	0.0460939
	SM 18:1;O2/24:0	0.736548	0.239248	0.000162476	0.0124428
	TG 18:2_50:2	0.802166	0.140399	0.0239378	0.297191

## Sheet: Table_S6
Table S6. Characteristics of the study population compiling lipid profiles at baseline and after 30 days of treatment
Parameters	Rosuvastatin	Simvastatin/Ezetimibe	p-value
	(n=10)	(n=10)
Age, years, median (IQR)	62 (59-64)	53 (48-62)	0.06
Male gender, n (%)	7 (70)	8 (80)	0.61
Weight, kg	76.2±11.7	74.5±10.9	0.78
BMI, kg m-2, median (IQR)	25.3 (24.4-29.7)	29.1 (28.5-32.3	0.32
Diabetes, n (%)	4 (40)	6 (60)	0.37
Hypertensives, n (%)	7 (70)	7 (70)	1
Baseline
HbA1c, %	6.2±1.6	6.9±1.7	0.83
Glucose, mg dL-1	155±61	171±78	0.41
Creatinine, mg dL-1	0.96±0.21	0.95±0.20	0.85
GFR, mL min-1 m2	77±15	86±21	0.32
Troponin T, ng L-1	5713±3366	7770±7053	0.42
Cholesterol, mg dL-1	202±44	204±47	0.91
LDL-cholesterol, mg dL-1	131±29	134±39	0.85
HDL-cholesterol, mg dL-1	41±9	39±13	0.71
Triglycerides, mg dL-1	171±106	189±126	0.75
After 30 days
Cholesterol, mg dL-1	106±13	118±24	0.18
LDL-cholesterol, mg dL-1	51±11	59±21	0.3
HDL-cholesterol, mg dL-1	34±3	35±6	0.6
Triglycerides, mg dL-1	123±33	152±66	0.23
Data are mean±SD unless otherwise stated. Comparisons were examined by unpaired Student´s t test or by the non-parametric Mann-Whitney test. Categorical variables were tested by Pearson Chi-square test. BMI – body mass index; HbA1c – glycated hemoglobin; GFR – glomerular filtration rate.

## Sheet: Table_S7
Table S: Lipids and fatty acids quantified (µmol/L) in each samples
Sample ID	Sample Name	CE(14:0)	CE(14:1)	CE(15:0)	CE(16:0)	CE(16:1)	CE(17:0)	CE(18:0)	CE(18:1)	CE(18:2)	CE(18:3)	CE(18:4)	CE(20:0)	CE(20:1)	CE(20:2)	CE(20:3)	CE(20:4)	CE(20:5)	CE(22:2)	CE(22:4)	CE(22:5)	CE(22:6)	CER(16:0)	CER(18:0)	CER(22:0)	CER(24:0)	CER(24:1)	DAG(14:1/16:0)	DAG(16:0/18:1)	DAG(16:1/18:1)	DAG(18:0/18:1)	DAG(18:1/18:1)	FFA(12:0)	FFA(14:0)	FFA(14:1)	FFA(15:0)	FFA(16:0)	FFA(16:1)	FFA(17:0)	FFA(18:0)	FFA(18:1)	FFA(18:2)	FFA(18:3)	FFA(18:4)	FFA(20:0)	FFA(20:1)	FFA(20:2)	FFA(20:3)	FFA(20:4)
QC_SPIKE-00433	QC_SPIKE-00433	0	0	0	0	0	0	0	0	30.7649	0	0	0	0	0	0	0	0	0	0	0	0	9.0024	2.023	0	1.9165	1.5454	0	0	0	0	0	15.4017	66.7345	8.8561	42.5277	493.189	25.0167	31.7878	216.642	245.526	182.034	5.687	0.3996	9.3368	5.8122	4.6348	18.8681	75.5255
Group 1 – Drug 1 day 1_Sample 1-1-1	Group 1 – Drug 1 day 1_Sample 1-1-1	23.4126	0	9.421	681.018	236.691	11.2866	85.7219	1070.07	3751.4	133.33	2.468	9.7941	6.8787	4.2377	105.014	674.747	58.4828	0	0	7.7517	47.9378	1.1388	0	4.4641	11.5327	3.7649	0	0	0	0	0	15.3055	64.899	7.4606	31.0262	472.856	35.438	24.4797	174.3	218.74	101.847	7.7815	0.7478	6.6514	5.16	3.206	5.8333	13.4171
Group 1 – Drug 1 day 1_Sample 1-1-2	Group 1 – Drug 1 day 1_Sample 1-1-2	24.5983	0	9.4704	584.764	231.001	11.3767	64.5091	1068.98	3222.14	179.973	3.3296	5.4116	5.1637	2.9731	71.5179	590.969	42.6145	0	0	5.3836	36.9228	0.9737	0	2.3424	7.9593	2.3663	0	0	0	0	0	21.6605	52.0302	7.5154	40.073	482.377	36.8829	29.5946	186.124	198.829	117.147	9.1429	0.9843	10.9322	4.6163	4.1257	7.1324	12.5655
Group 1 – Drug 1 day 1_Sample 1-1-3	Group 1 – Drug 1 day 1_Sample 1-1-3	15.4094	0	8.5226	661.364	107.279	11.0347	66.7959	986.571	3040.99	72.2237	0	4.5706	5.2323	0	61.0483	755.893	44.8496	0	0	7.5423	88.3272	0	0	2.733	8.6614	3.721	0	0	0	0	0	18.9041	47.8981	6.8373	36.4858	433.969	39.6068	33.4662	148.104	213.051	156.691	9.1695	1.261	8.8664	4.5797	4.7254	7.7254	16.7288
Group 1 – Drug 1 day 1_Sample 1-1-4	Group 1 – Drug 1 day 1_Sample 1-1-4	33.8761	0	16.3619	792.824	260.49	21.8159	97.7875	1694.23	5017.87	135.8	0	8.1426	8.2233	4.962	102.747	526.373	30.1185	0	0	7.3537	51.8194	0	0	5.0353	13.3256	6.3707	0	0	0	0	0	20.4705	53.8799	6.3213	38.7194	470.161	27.7212	29.4256	184.154	193.423	96.4703	7.9878	1.012	10.8322	4.2972	3.8662	5.8073	9.664
Group 1 – Drug 1 day 1_Sample 1-1-5	Group 1 – Drug 1 day 1_Sample 1-1-5	85.4332	13.2848	20.727	1294.75	1181.01	35.5621	130.78	2479.61	5706.85	392.147	13.1492	0	7.6235	7.4481	133.03	850.569	114.948	0	0	5.3909	31.9498	0	0	3.5922	20.9427	6.2505	0	0	0	0	0	20.7482	51.3011	7.4474	36.8947	443.083	36.7217	31.183	175.582	160.46	89.648	7.3259	1.4865	14.0364	4.9453	4.1284	6.0418	11.1784
Group 1 – Drug 1 day 1_Sample 1-1-6	Group 1 – Drug 1 day 1_Sample 1-1-6	17.39	0	8.7978	605.246	116.902	12.432	66.674	877.116	3722.11	100.419	1.41	7.0105	6.7091	3.5247	66.2208	398.396	19.2796	0	0	4.049	36.6277	0	0	5.3074	14.0721	5.7286	0	0	0	0	0	16.9538	41.8856	5.9032	35.4711	416.738	27.3327	27.4044	171.484	147.077	113.105	9.3934	0.9336	10.1623	5.9319	4.5028	6.0217	9.8458
Group 1 – Drug 1 day 1_Sample 1-1-7	Group 1 – Drug 1 day 1_Sample 1-1-7	11.7153	0	7.8758	348.85	83.6981	9.7956	43.514	709.985	2777.26	63.9264	0	7.3836	8.3231	2.9208	45.483	352.882	16.7028	0	0	4.6374	31.7052	0	0	1.6366	8.0495	2.5782	0	0	0	0	0	24.385	44.4012	8.3049	35.9897	427.461	35.4005	30.8668	174.384	242.8	197.672	14.136	1.1858	12.5696	7.3656	5.673	6.6123	10.5648
Group 1 – Drug 1 day 1_Sample 1-1-8	Group 1 – Drug 1 day 1_Sample 1-1-8	26.9571	0	9.1805	778.669	151.241	13.7048	81.1218	1274.27	4624.84	141.653	0	0	4.7155	5.8667	109.321	656.542	54.9378	0	0	9.0816	68.2179	2.5471	0	6.7243	21.4262	8.0081	0	0	0	0	0	16.492	49.047	7.1849	26.9184	452.725	33.0095	25.5441	169.797	251.25	153.949	8.999	1.2239	10.7395	6.5353	4.8956	7.2523	11.5181
Group 1 – Drug 1 day 1_Sample 1-1-9	Group 1 – Drug 1 day 1_Sample 1-1-9	48.5838	4.0671	11.8685	911.054	391.899	21.5169	86.6654	1388.32	3500.96	177.127	5.8638	6.9162	6.8219	3.7162	88.2478	653.742	114.992	0	0	7.3294	55.2217	0	0	4.2362	13.9688	4.6384	0	0	0	0	0	17.2238	42.8618	7.2894	27.2321	401.56	31.6185	23.3547	143.49	265.814	106.762	10.6363	1.2354	11.5065	6.5954	5.3108	7.3534	11.0202
Group 1 – Drug 1 day 1_Sample 1-1-10	Group 1 – Drug 1 day 1_Sample 1-1-10	45.0884	0	20.5651	1134.27	396.853	20.0488	94.4791	1477.52	5637.82	169.184	3.3348	4.9716	5.3795	5.5074	123.625	901.086	71.2512	1.3933	0	9.9452	76.2068	0	0	5.2954	14.5624	7.1624	0	0	0	0	0	26.2936	56.1426	8.2404	39.2629	432.156	41.8038	35.0813	179.205	202.206	154.874	11.7695	1.4056	11.6613	5.8891	4.6898	7.6386	10.2779
QC_SPIKE-00434	QC_SPIKE-00434	0	0	0	4.4939	0	0	0	5.9013	32.802	2.475	0	0	0	0	0	3.0478	0	0	0	0	0	0	0	0	4.1458	0	0	0	0	0	0	16.1642	50.1129	10.4692	41.3033	392.07	31.6239	41.0671	213.644	266.025	224.669	6.7032	0.4531	13.5284	7.0857	5.6103	25.2986	101.042
Group 2 – Drug 1 day 30_Sample 1-30-1	Group 2 – Drug 1 day 30_Sample 1-30-1	27.8865	0	12.1008	491.948	141.899	13.7385	45.8557	742.909	1929.22	97.8199	0	4.7886	6.4055	0	48.586	545.338	29.3674	1.7641	0	3.3864	27.2184	0	0	2.0356	7.6694	2.2811	0	0	0	0	0	22.0466	42.634	8.2502	38.5494	363.963	33.7686	29.6651	166.668	194.573	119.806	8.6174	1.0647	8.6616	5.0117	3.6428	6.0244	14.4712
Group 2 – Drug 1 day 30_Sample 1-30-2	Group 2 – Drug 1 day 30_Sample 1-30-2	27.6882	0	7.6143	556.681	229.612	10.4325	53.992	900.858	2291.47	170.725	3.6256	0	0	2.7534	86.8294	825.225	58.3352	0	0	6.1134	38.3178	0	0	3.5431	8.7379	4.9915	0	0	0	0	0	22.0609	39.7923	7.7971	30.6705	274.652	33.8407	30.8578	123.74	171.149	119.951	7.4473	1.0165	8.0367	4.4888	3.7273	6.0118	11.6154
Group 2 – Drug 1 day 30_Sample 1-30-3	Group 2 – Drug 1 day 30_Sample 1-30-3	14.7023	0	8.5868	569.828	95.6802	11.7702	48.2536	836.496	1770.04	65.3213	2.3137	4.3748	3.5152	2.4025	55.0944	859.311	51.509	0	0	5.434	77.4015	0	0	2.3345	5.8583	4.581	0	0	0	0	0	27.586	55.2963	6.8659	45.2311	423.94	24.075	38.309	206.003	148.664	106.319	8.2227	1.0534	10.3283	5.5227	4.1386	5.7716	8.8875
Group 2 – Drug 1 day 30_Sample 1-30-4	Group 2 – Drug 1 day 30_Sample 1-30-4	29.2742	1.6802	9.634	530.566	123.773	13.4503	54.3132	854.378	2495.28	96.1474	2.4248	0	3.4308	3.6072	84.2008	553.663	39.4615	0	0	5.5988	52.5604	0	0	3.6348	10.6648	4.6134	0	0	0	0	0	21.0795	43.7367	7.9243	31.2713	270.692	27.9444	29.2978	131.534	184.445	105.269	6.4029	1.1115	7.4564	4.6151	4.3785	5.8534	10.1262
Group 2 – Drug 1 day 30_Sample 1-30-5	Group 2 – Drug 1 day 30_Sample 1-30-5	22.4261	2.6992	9.6758	632.135	250.101	15.644	57.2859	907.579	2220.04	68.2232	1.6797	0	0	3.7422	73.59	714.645	52.6237	0	0	4.9097	31.2379	0	0	1.8131	7.2937	4.2954	0	0	0	0	0	28.3784	46.0632	6.1851	37.9505	352.42	23.7306	32.2659	181.162	115.348	69.0346	5.9466	1.196	15.9959	4.6016	3.6477	5.5517	6.9303
Group 2 – Drug 1 day 30_Sample 1-30-6	Group 2 – Drug 1 day 30_Sample 1-30-6	6.9411	0	4.2129	333.33	48.8301	6.6673	33.7396	662.712	1666.49	49.3959	0	3.0772	3.0883	2.1846	37.9354	407.272	24.8243	0	0	1.7357	25.971	1.051	0	1.7325	5.6675	3.6706	0	0	0	0	0	18.2252	37.0779	7.7563	27.4854	301.138	27.0444	19.1006	127.729	178.99	84.0775	7.1174	1.1215	7.7573	6.0094	4.3875	7.9887	9.7222
Group 2 – Drug 1 day 30_Sample 1-30-7	Group 2 – Drug 1 day 30_Sample 1-30-7	12.6186	0	6.1827	384.197	62.5085	10.8469	37.8195	625.252	2026.7	47.6122	0	2.3301	2.8665	2.5614	46.7038	469.983	15.2024	0.9261	0	3.5555	29.1695	0	0	1.5079	6.589	2.775	0	0	0	0	0	22.5259	46.5295	6.7148	34.152	355.684	22.1272	28.2284	163.283	144.976	92.6524	5.8577	0.9954	9.3716	5.2928	3.6536	5.751	8.8438
Group 2 – Drug 1 day 30_Sample 1-30-8	Group 2 – Drug 1 day 30_Sample 1-30-8	19.993	0	7.2269	441.793	76.5316	11.338	52.4491	765	2360.4	98.2055	2.0574	3.8082	4.1176	2.7824	53.0662	517.928	39.743	0	0	4.8554	39.1119	0	0	2.9432	7.3159	2.3882	0	0	0	0	0	24.2153	41.5547	6.9608	31.2911	326.382	19.6598	27.263	149.406	106.922	59.8171	5.2263	1.2454	17.1594	5.1765	3.922	5.4165	7.6175
Group 2 – Drug 1 day 30_Sample 1-30-9	Group 2 – Drug 1 day 30_Sample 1-30-9	14.3427	0	6.0828	511.889	69.64	13.2618	59.8652	753.931	2232.89	74.183	0	0	2.3824	2.2944	58.2391	625.83	33.2944	0	0	3.6731	46.4507	0	0	1.9898	6.8244	2.2036	0	0	0	0	0	23.8058	48.2496	5.8492	35.0933	343.939	16.1584	34.3653	168.795	83.5409	51.3213	3.3777	0.8313	12.8185	4.2128	3.2167	5.0142	6.5083
Group 2 – Drug 1 day 30_Sample 1-30-10	Group 2 – Drug 1 day 30_Sample 1-30-10	31.7295	0	15.0662	666.106	270.51	14.8	60.2648	1038.56	2704.32	155.478	3.4664	7.0273	13.8465	3.9985	82.5396	756.319	60.2571	3.6382	0	6.4057	42.1516	0	0	3.7987	9.1267	4.4153	0	0	0	0	0	22.9742	36.5743	8.4827	35.9576	314.536	34.4632	26.603	143.525	155.25	100.632	8.5372	1.4375	13.2496	5.4065	3.5457	6.2237	9.5892
QC_SPIKE-00435	QC_SPIKE-00435	0	0	0	6.1208	2.2929	0	0	6.0187	35.3015	0	0	0	0	0	0	3.2686	0	0	0	0	0	0	2.7608	2.1211	0	0	0	0	0	0	0	14.7814	62.4503	12.4642	38.6084	478.872	28.7398	42.2725	287.945	270.881	239.845	7.504	0.4703	14.8363	8.0952	6.2881	26.6706	119.032
Group 3 – Drug 2 day 1_Sample 2-1-1	Group 3 – Drug 2 day 1_Sample 2-1-1	20.0608	0	5.6094	608.48	120.916	10.173	50.152	773.566	2535	75.8544	0	0	0	2.3423	67.6741	665.111	39.581	0	0	5.7416	47.6448	0	0	2.7956	9.435	3.515	0	0	0	0	0	14.6805	33.8777	7.7626	24.9563	223.604	25.6893	28.4393	121.222	184.981	92.1467	6.452	1.0621	9.7106	4.8498	3.7625	6.1748	12.8897
Group 3 – Drug 2 day 1_Sample 2-1-2	Group 3 – Drug 2 day 1_Sample 2-1-2	22.7985	0	8.9235	671.278	122.746	9.6853	50.0044	770.306	2021.56	71.2352	1.222	5.3807	5.4819	2.862	52.0676	577.213	27.941	0	0	8.7274	45.2799	1.5701	0	2.7336	6.8382	3.5063	0	0	0	0	0	14.2061	58.2648	8.3212	25.1905	377.069	31.7565	23.5682	151.075	195.093	105.829	7.0536	1.1756	11.5908	5.6684	4.9528	6.3227	11.802
Group 3 – Drug 2 day 1_Sample 2-1-3	Group 3 – Drug 2 day 1_Sample 2-1-3	31.8561	0	18.5	765.313	153.958	22.6061	103.51	1872.67	3738.1	105.682	0	4.2415	5.7453	3.8887	93.6484	1162.75	50.6164	2.404	0	8.2002	61.3918	0	0	3.0204	11.1189	2.001	0	0	0	0	0	16.1231	42.634	7.0168	30.3895	361.569	34.3947	29.688	149.059	284.073	135.618	6.6515	1.1442	8.7321	6.1518	4.4699	7.2994	17.0422
Group 3 – Drug 2 day 1_Sample 2-1-4	Group 3 – Drug 2 day 1_Sample 2-1-4	44.9103	0	14.2897	1176.47	354.426	18.181	108.512	2356.78	4713.31	194.246	3.2376	6.6628	7.1965	7.4179	175.964	1169.74	166.989	0	0	13.0751	124.881	1.8193	0	3.5783	10.9053	5.3309	0	0	0	0	0	24.055	42.2387	8.583	35.0156	346.783	38.5367	26.7653	189.279	269.524	125.466	8.4942	1.3029	17.8921	7.5508	4.264	7.5297	12.2675
Group 3 – Drug 2 day 1_Sample 2-1-5	Group 3 – Drug 2 day 1_Sample 2-1-5	26.6712	0	11.8539	754.904	139.219	18.3527	72.7349	1123.8	3807.79	143.088	2.8867	7.0707	11.2471	4.3344	99.3364	915.965	60.0637	2.0897	0	6.65	59.6698	0	0	2.6674	6.389	3.6355	0	0	0	0	0	16.5812	39.3762	7.6337	24.0774	294.592	28.7465	23.1468	148.942	222.327	114.875	10.4515	1.5328	10.3448	5.1857	4.6939	6.7872	11.1569
Group 3 – Drug 2 day 1_Sample 2-1-6	Group 3 – Drug 2 day 1_Sample 2-1-6	32.8047	0	13.9843	879.901	182.055	20.1024	89.1496	1359.62	4484.25	170.83	3.1905	0	0	4.1807	105.987	775.707	95.0132	0	0	6.9432	77.9271	1.7794	0	3.7552	12.3978	5.7157	0	0	0	0	0	19.1779	44.7594	6.9221	29.4993	377.69	31.2629	28.2464	148.928	215.882	159.508	8.5728	1.012	8.1272	5.079	4.8982	6.091	9.0884
Group 3 – Drug 2 day 1_Sample 2-1-7	Group 3 – Drug 2 day 1_Sample 2-1-7	40.1856	0	16.3235	899.812	240.276	17.1545	78.7685	1377.22	5998.47	203.019	2.8347	4.287	4.8357	4.8592	137.037	778.999	52.2565	0	0	7.7	60.6795	0	0	5.5987	19.3259	5.2857	0	0	0	0	0	20.1952	37.7241	9.3126	25.2795	317.294	32.5841	23.4941	164.831	240.952	151.176	12.627	1.2612	13.497	7.5318	5.751	7.9909	11.2145
Group 3 – Drug 2 day 1_Sample 2-1-8	Group 3 – Drug 2 day 1_Sample 2-1-8	0	0	0	4.0155	0	0	0	6.5821	31.184	0	0	0	0	0	0	2.4684	0	0	0	0	0	0	2.9691	0	2.8484	2.2513	0	0	0	0	0	11.9757	52.2655	13.4081	32.5056	385.177	29.0592	35.1953	226.902	269.611	219.279	7.9047	0.4999	13.4347	6.905	6.2067	25.7989	98.202
Group 3 – Drug 2 day 1_Sample 2-1-9	Group 3 – Drug 2 day 1_Sample 2-1-9	15.5708	0	5.1646	454.329	103.279	7.4771	34.8031	653.994	2187.75	86.0734	0	0	2.168	2.1834	52.4087	544.234	28.4157	0	0	4.3032	37.5058	0	0	2.191	7.9078	2.0604	0	0	0	0	0	21.9944	39.3652	10.088	31.199	299.462	26.3493	28.426	167.795	206.505	122.463	8.5836	1.3021	14.384	5.2842	5.5497	7.1046	11.9
Group 3 – Drug 2 day 1_Sample 2-1-10	Group 3 – Drug 2 day 1_Sample 2-1-10	15.1067	0	6.5591	393.397	132.814	7.7166	32.4096	685.603	1130.03	83.642	1.6919	0	0	2.2078	49.2722	671.505	30.8334	0	0	6.6157	37.6571	0	0	1.3893	4.7091	2.6032	0	0	0	0	0	16.6021	30.6295	9.8725	24.272	235.999	24.2296	20.2531	126.627	137.183	88.9319	6.0751	1.0618	15.149	5.6545	3.8891	6.3416	10.7428
QC_SPIKE-00436	QC_SPIKE-00436	0	0	0	0	0	14.8683	56.0734	0	0	0	0	0	0	2.9024	0	66.0792	0	0	0	6.4053	53.7299	0	0	1.85	5.9058	1.5729	0	0	0	0	0	24.8355	47.1501	6.8003	34.6656	413.607	20.2157	28.6635	216.797	145.797	66.2273	4.2189	0.8605	25.3623	5.1701	3.195	5.6893	9.9989
Group 3 – Drug 2 day 30_Sample 2-30-1	Group 3 – Drug 2 day 30_Sample 2-30-1	11.8428	0	8.0052	553.721	104.499	10.7699	48.155	855.855	2092.07	69.0865	2.1121	2.6592	0	2.6056	69.7049	791.672	46.6056	0	0	4.7421	54.5385	0	0	1.4024	5.4754	4.0282	0	0	0	0	0	19.0673	39.3068	6.738	30.8964	335.747	21.9284	25.9046	159.962	151.472	67.2237	4.9715	1.1495	10.549	4.9487	3.0394	4.9617	7.2185
Group 3 – Drug 2 day 30_Sample 2-30-2	Group 3 – Drug 2 day 30_Sample 2-30-2	14.0861	0	6.384	449.231	80.6819	8.3199	38.469	757.003	1911.15	57.3972	0	4.2423	7.1077	2.0299	53.8868	589.703	21.0187	1.4699	0	5.1893	39.4475	0	0	0	4.6746	2.2561	0	0	0	0	0	18.1742	31.9637	7.4333	23.7375	268.75	21.0926	21.778	143.334	145.516	62.9398	5.3567	1.3299	12.3232	4.8812	3.5216	5.8322	7.6451
Group 3 – Drug 2 day 30_Sample 2-30-3	Group 3 – Drug 2 day 30_Sample 2-30-3	38.0642	2.4396	14.2925	762.757	254.446	14.6854	66.9929	1221.28	2418.48	200.093	7.9618	4.0326	3.0597	4.3166	127.763	746.936	199.911	0	1.7301	7.3727	45.8501	0	0	2.5365	8.9358	3.6498	0	0	0	0	0	21.2169	37.7722	9.6623	29.2239	264.448	24.1893	23.2279	142.276	135.598	66.6215	5.3098	1.7699	13.1176	5.5893	3.9902	6.2155	8.7255
Group 3 – Drug 2 day 30_Sample 2-30-4	Group 3 – Drug 2 day 30_Sample 2-30-4	12.4554	0	5.3851	410.846	79.7134	8.3158	29.4901	565.804	1677.79	71.2414	1.4652	2.3608	0	1.8202	47.674	656.513	32.0212	0	0	3.831	37.7574	0	0	2.3941	6.5796	4.6376	0	0	0	0	0	17.5245	41.0629	6.6548	18.9793	326.889	24.6428	17.5706	114.562	165.096	110.54	7.61	1.0058	12.9551	5.5398	3.2631	4.8732	7.918
Group 3 – Drug 2 day 30_Sample 2-30-5	Group 3 – Drug 2 day 30_Sample 2-30-5	47.1902	3.4196	16.6803	787.433	227.909	18.318	60.8984	1129.29	3129.19	130.056	2.7435	0	0	4.708	112.186	785.46	51.2122	0	0	7.4281	47.6952	0	0	4.3254	10.7873	4.3775	1.7093	3.4162	1.4674	1.5319	5.5838	22.8632	40.5735	8.0163	24.1126	321.605	20.1911	25.8222	168.478	158.708	88.3956	6.4725	1.3276	22.4128	5.1517	3.4187	5.6989	8.1447
Group 3 – Drug 2 day 30_Sample 2-30-6	Group 3 – Drug 2 day 30_Sample 2-30-6	0	0	0	4.6754	1.6836	0	0	7.5522	32.4241	2.1238	0	0	0	0	0	0	0	0	0	0	0	0	2.0236	0	2.4335	0	0	0	0	0	0	12.5991	57.2896	9.9386	32.5648	399.156	26.7411	38.2004	236.148	254.51	211.487	6.6741	0.3753	12.5991	7.5526	5.6506	24.886	111.233
Group 3 – Drug 2 day 30_Sample 2-30-7	Group 3 – Drug 2 day 30_Sample 2-30-7	42.8649	0	15.5282	778.004	197.061	13.816	71.3824	1060.67	4004.12	220.862	4.1268	5.8387	6.1172	4.2423	109.048	762.361	67.6677	0	1.8948	8.1286	49.3077	0	0	3.9252	12.5742	3.1949	0	0	0	0	0	22.0802	43.0216	8.3083	31.6914	328.66	27.6879	30.1158	166.35	159.368	117.871	8.0962	1.4653	15.6201	6.1819	5.1804	6.5075	11.2093
Group 3 – Drug 2 day 30_Sample 2-30-8	Group 3 – Drug 2 day 30_Sample 2-30-8	12.5858	0	7.3068	418.059	63.743	10.3833	35.2054	607.395	2009.91	57.1026	0	3.4961	3.2916	2.4565	42.435	411.128	16.1442	0	0	4.0401	26.8582	0.8628	0	2.0708	6.5321	2.7864	0	0	0	0	0	24.1881	38.6776	5.4611	31.436	273.44	19.3771	28.8743	147.838	101.254	77.0894	4.6948	0.752	17.2605	4.7162	2.8219	5.2104	7.5095
Group 3 – Drug 2 day 30_Sample 2-30-9	Group 3 – Drug 2 day 30_Sample 2-30-9	24.5102	0	5.6345	702.624	176.785	10.3112	71.0513	1283.77	3986.05	138.76	0	0	0	5.4839	109.601	828.574	58.5079	0	0	6.6952	41.4112	0	0	7.2356	17.6504	7.4274	0	0	0	0	0	17.1985	29.9562	6.6102	25.9172	250.279	23.3269	23.7837	159.406	179.652	99.527	6.9428	1.1807	11.748	5.654	4.1366	5.5958	9.0048
Group 3 – Drug 2 day 30_Sample 2-30-10	Group 3 – Drug 2 day 30_Sample 2-30-10	36.6529	2.8145	14.8278	534.508	185.957	13.7448	44.2334	758.497	2377.68	157.739	4.6438	2.3139	0	2.8602	76.3142	577.216	51.4754	0	0	4.5043	35.4773	0	0	2.1359	7.7027	2.3545	0	0	0	0	0	18.5402	35.0679	7.192	27.1708	331.471	24.4408	22.937	152.142	177.393	94.0091	7.4742	1.4025	13.3434	4.836	3.596	7.3246	10.1937
QC_SPIKE-00437	QC_SPIKE-00437	0	0	0	0	0	0	0	0	0	0	0	0	0	0	0	0	0	0	0	0	0	0	0	0	0	0	0	0	0	0	0	19.6919	47.8797	7.9256	29.7834	381.098	18.7718	31.0013	198.553	124.9	53.3811	4.5413	1.0553	12.5668	4.6006	2.909	4.4544	5.9839
[truncated: 687 more columns]

## Sheet: Table_S8
Table S8: Repeated Measures ANOVA results (Post Hoc ; q-value) and % change for clinical parameters and lipid class (sum)
Discriminant Lipid parameters and Lipid Class (sum)		Repeated Meseasures ANOVA							% change**
		Effect			Post-hoc (q-value)
		Group	Time	Interaction	Lipid-lowering therapy effect		Temporal treatment effect		Lipid-lowering therapy effect		Temporal treatment effect
		p-value	p-value	p-value	G1 vs G3	G2 vs G4	G1 vs G2	G3 vs G4	G1 vs G3	G2 vs G4	G1 vs G2	G3 vs G4
Classical lipid parameters	LDL-c	0.557939	5.42989e-08	0.745261	0.844541	0.320911	3.18762e-06	7.36058e-06	0.0245763	0.173333	-0.618644	-0.563275
	HDL-c	0.936819	0.0282031	0.451923	0.713368	0.534226	0.0387853	0.262767	-0.0486486	0.0424837	-0.172973	-0.09375
	TC	0.567153	1.24547e-07	0.621648	0.907241	0.202541	5.20776e-06	1.93553e-05	0.0126582	0.123012	-0.481013	-0.424457
	TG*	0.575503	0.0503304	0.857844	0.749435	0.340143	0.123634	0.190265	0.10475	0.204668	-0.275211	-0.209658
Lipid Class (Sum from qauntitative lipidomics)	CE	0.346707	0.0159794	0.0962341	0.140273	0.637115	0.00613853	0.521791	-0.265779	0.0850265	-0.399829	-0.113073
	Cer	0.196734	0.0647652	0.133868	0.0784736	0.821868	0.0227834	0.778695	-0.302531	0.0473568	-0.374652	-0.0609447
	FA	0.148259	0.0057229	0.200612	0.0554081	0.948311	0.00560156	0.208621	-0.117336	-0.00487024	-0.192108	-0.0891701
	LPC	0.324231	0.00172093	0.11644	0.904651	0.0237492	0.00147495	0.157443	-0.0168936	-0.144935	0.273687	0.107799
	LPE	0.259618	0.782573	0.492889	0.216353	0.488151	0.769692	0.49721	-0.162839	-0.0815094	-0.0250146	0.069705
	PC	0.000111527	2.74602e-07	1.52122e-05	2.52013e-05	0.83951	1.85485e-08	0.118013	-0.54135	0.0184784	-0.652591	-0.228543
	PE	0.000854215	1.97139e-05	0.00403093	0.00137171	0.141714	6.20592e-06	0.0832459	-0.509897	-0.151983	-0.630448	-0.36057
	SM	0.19984	5.44805e-06	0.154536	0.136136	0.764743	2.87985e-05	0.002136	-0.146233	-0.0234384	-0.358072	-0.265745
	TG	0.180862	0.529582	0.703152	0.42593	0.203286	0.476701	0.859371	0.182967	0.345422	-0.147909	-0.030893
* Triacylglyceride measured from classical enzymatic assay.
**% change in bold are significant according to the q-value obtained from the Post Hoc test with Bonferroni correction for multiple comparisons of the Repeated Meseasures ANOVA
TC: total cholesterol; HDL-c: high-density lipoprotein - cholesterol, LDL-c low-density lipoprotein – cholesterol; CE: Cholesterol ester; Cer: Ceramide; FA: Free fatty acid; LPC: Lysophosphatidylcholine; PC: Phosphatidylcholine; PE: Phosphatidylethanolamine; SM: Sphingomyelin; TG: Triacylglyceride

## Sheet: Table_S9
Table S9: Table used for statistical analysis (Lipid present in at least 80% of the samples in one group)
Primary ID	Obs. Sec. ID:1	CE 14:0	CE 15:0	CE 16:0	CE 16:1	CE 17:0	CE 18:0	CE 18:1	CE 18:2	CE 18:3	CE 20:2	CE 20:3	CE 20:4	CE 20:5	CE 22:5	CE 22:6	Cer 18:1;O2/22:0	Cer 18:1;O2/24:0	Cer 18:1;O2/24:1	FA 12:0	FA 14:0	FA 14:1	FA 15:0	FA 16:0	FA 16:1	FA 17:0	FA 18:0	FA 18:1	FA 18:2	FA 18:3	FA 18:4	FA 20:0	FA 20:1	FA 20:2	FA 20:3	FA 20:4	FA 20:5	FA 22:0	FA 22:1	FA 22:2	FA 22:4	FA 22:5	FA 22:6	FA 24:0	FA 24:1	LPC 15:0	LPC 16:0	LPC 16:1	LPC 17:0
G1 1	Group 1 – Drug 1 day 1_Sample 1-1-1	23.4126	9.421	681.018	236.691	11.2866	85.7219	1070.07	3751.4	133.33	4.2377	105.014	674.747	58.4828	7.7517	47.9378	4.4641	11.5327	3.7649	15.3055	64.899	7.4606	31.0262	472.856	35.438	24.4797	174.3	218.74	101.847	7.7815	0.7478	6.6514	5.16	3.206	5.8333	13.4171	3.1917	8.6587	4.8047	2.0657	4.2632	11.9702	3.504	6.5191	6.6154	0	71.1724	1.6215	0
G1 2	Group 1 – Drug 1 day 1_Sample 1-1-2	24.5983	9.4704	584.764	231.001	11.3767	64.5091	1068.98	3222.14	179.973	2.9731	71.5179	590.969	42.6145	5.3836	36.9228	2.3424	7.9593	2.3663	21.6605	52.0302	7.5154	40.073	482.377	36.8829	29.5946	186.124	198.829	117.147	9.1429	0.9843	10.9322	4.6163	4.1257	7.1324	12.5655	2.8931	10.6773	6.0225	2.0823	4.9125	16.8019	4.5326	7.1998	7.5962	0	104.297	3.9874	1.8249
G1 3	Group 1 – Drug 1 day 1_Sample 1-1-3	15.4094	8.5226	661.364	107.279	11.0347	66.7959	986.571	3040.99	72.2237	0	61.0483	755.893	44.8496	7.5423	88.3272	2.733	8.6614	3.721	18.9041	47.8981	6.8373	36.4858	433.969	39.6068	33.4662	148.104	213.051	156.691	9.1695	1.261	8.8664	4.5797	4.7254	7.7254	16.7288	4.1729	10.9124	7.5492	2.6915	5.2068	19.7627	8.9932	10.1783	11.3322	0.7825	110.766	2.7618	2.1759
G1 4	Group 1 – Drug 1 day 1_Sample 1-1-4	33.8761	16.3619	792.824	260.49	21.8159	97.7875	1694.23	5017.87	135.8	4.962	102.747	526.373	30.1185	7.3537	51.8194	5.0353	13.3256	6.3707	20.4705	53.8799	6.3213	38.7194	470.161	27.7212	29.4256	184.154	193.423	96.4703	7.9878	1.012	10.8322	4.2972	3.8662	5.8073	9.664	3.0202	11.2226	6.5352	2.1837	4.0961	17.4219	4.3898	9.0183	8.0325	0.8723	107.651	2.6329	2.2392
G1 5	Group 1 – Drug 1 day 1_Sample 1-1-5	85.4332	20.727	1294.75	1181.01	35.5621	130.78	2479.61	5706.85	392.147	7.4481	133.029	850.569	114.948	5.3909	31.9498	3.5922	20.9427	6.2505	20.7482	51.3011	7.4474	36.8947	443.083	36.7217	31.183	175.582	160.46	89.648	7.3259	1.4865	14.0364	4.9453	4.1284	6.0418	11.1784	3.6501	12.4929	7.0426	2.4064	4.2793	17.5366	4.6288	10.059	7.6166	0	157.8	7.0167	1.6417
G1 6	Group 1 – Drug 1 day 1_Sample 1-1-6	17.39	8.7978	605.246	116.902	12.432	66.674	877.117	3722.11	100.419	3.5247	66.2208	398.396	19.2796	4.049	36.6277	5.3074	14.0721	5.7286	16.9538	41.8856	5.9032	35.4711	416.738	27.3327	27.4044	171.484	147.077	113.104	9.3934	0.9336	10.1623	5.9319	4.5028	6.0217	9.8458	3.0414	10.4063	7.6303	2.7254	3.9426	19.2786	4.3089	9.7687	7.914	0.7816	107.273	2.6421	1.7387
G1 7	Group 1 – Drug 1 day 1_Sample 1-1-7	11.7153	7.8758	348.85	83.6981	9.7956	43.514	709.985	2777.26	63.9264	2.9208	45.483	352.882	16.7028	4.6374	31.7052	1.6366	8.0495	2.5782	24.385	44.4012	8.3049	35.9897	427.461	35.4005	30.8668	174.384	242.8	197.671	14.136	1.1858	12.5696	7.3656	5.673	6.6123	10.5648	4.2501	12.1755	11.2856	3.1667	5.7335	24.9054	5.4591	9.349	12.6759	0	94.3105	1.9516	2.1174
G1 8	Group 1 – Drug 1 day 1_Sample 1-1-8	26.9571	9.1805	778.669	151.241	13.7048	81.1218	1274.27	4624.84	141.653	5.8667	109.321	656.542	54.9378	9.0816	68.2179	6.7243	21.4262	8.0081	16.492	49.047	7.1849	26.9184	452.725	33.0095	25.5441	169.797	251.251	153.949	8.999	1.2239	10.7395	6.5353	4.8956	7.2523	11.5181	3.5885	10.0147	6.571	2.6419	4.3133	16.7186	5.6244	8.8317	9.3317	0	76.1975	1.6887	1.1564
G1 9	Group 1 – Drug 1 day 1_Sample 1-1-9	48.5838	11.8685	911.054	391.899	21.5169	86.6654	1388.32	3500.96	177.127	3.7162	88.2478	653.742	114.992	7.3294	55.2217	4.2362	13.9688	4.6384	17.2238	42.8618	7.2894	27.2321	401.56	31.6185	23.3547	143.49	265.814	106.762	10.6363	1.2354	11.5065	6.5954	5.3108	7.3534	11.0202	5.3501	10.6076	8.1261	2.9384	4.8235	24.7475	8.7118	8.4441	11.7241	0.5811	113.917	3.5571	1.531
G1 10	Group 1 – Drug 1 day 1_Sample 1-1-10	45.0884	20.5651	1134.27	396.853	20.0488	94.4791	1477.52	5637.82	169.184	5.5074	123.625	901.086	71.2512	9.9452	76.2068	5.2954	14.5624	7.1624	26.2936	56.1426	8.2404	39.2629	432.156	41.8038	35.0813	179.205	202.206	154.874	11.7695	1.4056	11.6613	5.8891	4.6898	7.6386	10.2779	3.5592	13.1085	9.2506	3.0004	5.154	19.2276	5.0551	8.9199	9.8395	0	85.8923	3.0878	1.91
G 2 1	Group 2 – Drug 1 day 30_Sample 1-30-1	27.8865	12.1008	491.948	141.899	13.7385	45.8557	742.909	1929.22	97.8199	0	48.586	545.338	29.3674	3.3864	27.2184	2.0356	7.6694	2.2811	22.0466	42.634	8.2502	38.5494	363.963	33.7686	29.6651	166.668	194.573	119.806	8.6174	1.0647	8.6616	5.0117	3.6428	6.0244	14.4712	2.9083	9.9919	6.9704	2.6004	4.1659	15.0981	5.5941	8.4975	8.7361	1.1312	99.7777	4.1962	2.5036
G 2 2	Group 2 – Drug 1 day 30_Sample 1-30-2	27.6882	7.6143	556.681	229.612	10.4325	53.992	900.858	2291.47	170.725	2.7534	86.8294	825.224	58.3352	6.1134	38.3178	3.5431	8.7379	4.9915	22.0609	39.7923	7.7971	30.6705	274.652	33.8407	30.8578	123.74	171.149	119.951	7.4473	1.0165	8.0367	4.4888	3.7273	6.0118	11.6154	2.8383	8.9676	6.9554	2.2371	4.0916	18.5964	3.771	6.7918	8.4602	0.9101	111.838	5.5549	1.9066
G 2 3	Group 2 – Drug 1 day 30_Sample 1-30-3	14.7023	8.5868	569.828	95.6802	11.7702	48.2536	836.496	1770.04	65.3213	2.4025	55.0944	859.311	51.509	5.434	77.4015	2.3345	5.8583	4.581	27.586	55.2963	6.8659	45.2311	423.94	24.075	38.309	206.003	148.664	106.319	8.2227	1.0534	10.3283	5.5227	4.1386	5.7716	8.8875	3.4057	14.1146	7.5784	2.2909	4.292	18.0784	6.4705	12.8939	9.542	1.0077	126.013	3.2859	3.1678
G 2 4	Group 2 – Drug 1 day 30_Sample 1-30-4	29.2742	9.634	530.566	123.773	13.4503	54.3132	854.378	2495.28	96.1474	3.6072	84.2008	553.663	39.4615	5.5988	52.5604	3.6348	10.6648	4.6134	21.0795	43.7367	7.9243	31.2713	270.692	27.9444	29.2978	131.534	184.445	105.269	6.4029	1.1115	7.4564	4.6151	4.3785	5.8534	10.1262	3.305	7.5284	6.2718	2.3583	4.3277	15.8529	5.7478	8.2302	10.1727	1.1199	111.652	3.3222	2.9069
G 2 5	Group 2 – Drug 1 day 30_Sample 1-30-5	22.4261	9.6758	632.135	250.101	15.644	57.2859	907.579	2220.04	68.2232	3.7422	73.59	714.645	52.6237	4.9097	31.2379	1.8131	7.2937	4.2954	28.3784	46.0632	6.1851	37.9505	352.42	23.7306	32.2659	181.162	115.348	69.0346	5.9466	1.196	15.9959	4.6016	3.6477	5.5517	6.9303	3.372	13.4404	5.9951	2.3511	3.9495	13.3911	3.0814	10.2412	9.382	1.0659	150.99	6.6727	3.5813
G 2 6	Group 2 – Drug 1 day 30_Sample 1-30-6	6.9411	4.2129	333.33	48.8301	6.6673	33.7396	662.712	1666.49	49.3959	2.1846	37.9354	407.272	24.8243	1.7357	25.971	1.7325	5.6675	3.6706	18.2252	37.0779	7.7563	27.4854	301.138	27.0444	19.1006	127.729	178.99	84.0775	7.1174	1.1215	7.7573	6.0094	4.3875	7.9887	9.7222	3.1454	7.4884	8.2657	2.3501	4.4188	14.9765	5.1113	8.2952	10.8571	0.9611	111.74	3.2416	3.4229
G 2 7	Group 2 – Drug 1 day 30_Sample 1-30-7	12.6186	6.1827	384.197	62.5085	10.8469	37.8195	625.252	2026.7	47.6122	2.5614	46.7038	469.983	15.2024	3.5555	29.1695	1.5079	6.589	2.775	22.5259	46.5295	6.7148	34.152	355.684	22.1272	28.2284	163.283	144.977	92.6524	5.8577	0.9954	9.3716	5.2928	3.6536	5.751	8.8438	3.2587	8.7653	6.9794	2.1487	3.7642	11.4152	4.096	10.1357	10.5027	1.0777	122.301	3.2629	2.7197
G 2 8	Group 2 – Drug 1 day 30_Sample 1-30-8	19.993	7.2269	441.793	76.5316	11.338	52.4491	765	2360.4	98.2055	2.7824	53.0662	517.928	39.743	4.8554	39.1119	2.9432	7.3159	2.3882	24.2153	41.5547	6.9608	31.2911	326.382	19.6598	27.263	149.406	106.922	59.8171	5.2263	1.2454	17.1594	5.1765	3.922	5.4165	7.6175	3.2744	13.9383	6.0596	2.509	4.239	18.5592	4.9999	9.8101	9.1302	0.8439	113.587	2.813	2.7041
G 2 9	Group 2 – Drug 1 day 30_Sample 1-30-9	14.3427	6.0828	511.889	69.64	13.2618	59.8652	753.931	2232.89	74.183	2.2944	58.2391	625.83	33.2944	3.6731	46.4507	1.9898	6.8244	2.2036	23.8058	48.2496	5.8492	35.0933	343.939	16.1584	34.3653	168.795	83.5409	51.3213	3.3777	0.8313	12.8185	4.2128	3.2167	5.0142	6.5083	2.8422	11.963	6.2087	1.76	3.6211	13.5259	2.5839	12.8711	8.5005	0.7184	93.8219	2.296	2.7263
G 2 10	Group 2 – Drug 1 day 30_Sample 1-30-10	31.7295	15.0662	666.107	270.51	14.8	60.2648	1038.56	2704.32	155.478	3.9985	82.5396	756.319	60.2571	6.4057	42.1516	3.7987	9.1267	4.4153	22.9742	36.5743	8.4827	35.9576	314.536	34.4632	26.603	143.525	155.25	100.632	8.5372	1.4375	13.2496	5.4065	3.5457	6.2237	9.5892	3.6965	11.8344	8.0553	3.0134	4.5096	20.1842	5.088	8.4782	10.8046	1.51	118.95	5.7864	3.0561
G 3 1	Group 3 – Drug 2 day 1_Sample 2-1-1	20.0608	5.6094	608.48	120.916	10.173	50.152	773.566	2535	75.8544	2.3423	67.6741	665.111	39.581	5.7416	47.6448	2.7956	9.435	3.515	14.6805	33.8777	7.7626	24.9563	223.604	25.6893	28.4393	121.222	184.981	92.1467	6.452	1.0621	9.7106	4.8498	3.7625	6.1748	12.8897	3.1936	9.9499	6.4052	2.2755	3.5357	11.9787	4.3818	7.8927	9.0048	0.3577	93.7452	1.5505	1.2319
G 3 2	Group 3 – Drug 2 day 1_Sample 2-1-2	22.7985	8.9235	671.278	122.745	9.6853	50.0044	770.306	2021.56	71.2352	2.862	52.0676	577.213	27.941	8.7274	45.2799	2.7336	6.8382	3.5063	14.2061	58.2648	8.3212	25.1905	377.069	31.7565	23.5682	151.075	195.093	105.829	7.0536	1.1756	11.5908	5.6684	4.9528	6.3227	11.802	3.7261	12.311	5.8831	2.5914	5.5355	23.5273	5.2646	11.2421	11.94	0	75.2165	1.7865	1.0556
G 3 3	Group 3 – Drug 2 day 1_Sample 2-1-3	31.8561	18.5	765.313	153.958	22.6061	103.51	1872.67	3738.1	105.682	3.8887	93.6484	1162.75	50.6164	8.2002	61.3918	3.0204	11.1189	2.001	16.1231	42.634	7.0168	30.3895	361.569	34.3947	29.688	149.059	284.073	135.618	6.6515	1.1442	8.7321	6.1518	4.4699	7.2994	17.0422	3.1327	11.5276	7.0926	2.6882	5.9346	19.6511	7.6785	7.3756	8.6573	0.9219	104.486	2.0416	2.6532
G 3 4	Group 3 – Drug 2 day 1_Sample 2-1-4	44.9103	14.2897	1176.47	354.426	18.181	108.512	2356.78	4713.31	194.246	7.4179	175.964	1169.74	166.989	13.0751	124.881	3.5783	10.9053	5.3309	24.055	42.2387	8.583	35.0156	346.783	38.5367	26.7653	189.279	269.525	125.466	8.4942	1.3029	17.8921	7.5508	4.264	7.5297	12.2675	3.896	17.3753	8.0288	3.0584	4.9408	20.0552	8.4138	8.5949	9.3909	0.7437	122.472	2.9953	2.2981
G 3 5	Group 3 – Drug 2 day 1_Sample 2-1-5	26.6712	11.8539	754.904	139.219	18.3527	72.7349	1123.8	3807.79	143.088	4.3344	99.3364	915.965	60.0637	6.65	59.6698	2.6674	6.389	3.6355	16.5812	39.3762	7.6337	24.0774	294.592	28.7465	23.1468	148.942	222.327	114.875	10.4515	1.5328	10.3448	5.1857	4.6939	6.7872	11.1569	3.4394	10.8953	7.0084	2.7835	4.6138	18.436	5.6585	8.4382	9.2809	0.5035	76.5151	1.7121	1.4186
G 3 6	Group 3 – Drug 2 day 1_Sample 2-1-6	32.8047	13.9843	879.901	182.055	20.1024	89.1496	1359.62	4484.25	170.83	4.1807	105.987	775.707	95.0132	6.9432	77.9271	3.7552	12.3978	5.7157	19.1779	44.7594	6.9221	29.4993	377.69	31.2629	28.2464	148.928	215.882	159.508	8.5728	1.012	8.1272	5.079	4.8982	6.091	9.0884	3.2052	9.1547	6.772	1.8777	4.6481	14.2097	5.0829	6.7351	8.0841	0.7989	77.9843	3.2874	2.0681
G 3 7	Group 3 – Drug 2 day 1_Sample 2-1-7	40.1856	16.3235	899.812	240.277	17.1545	78.7685	1377.22	5998.47	203.019	4.8592	137.037	778.998	52.2565	7.7	60.6795	5.5987	19.3259	5.2857	20.1952	37.7241	9.3126	25.2795	317.294	32.5841	23.4941	164.831	240.952	151.176	12.627	1.2612	13.497	7.5318	5.751	7.9909	11.2145	3.7583	12.2969	8.5155	2.4972	5.4685	19.4425	6.992	7.3308	8.8132	0	78.5225	2.1012	1.2613
G 3 8	Group 3 – Drug 2 day 1_Sample 2-1-8	0	0	4.0155	0	0	0	6.5821	31.184	0	0	0	2.4684	0	0	0	0	2.8484	2.2513	11.9757	52.2655	13.4081	32.5056	385.177	29.0592	35.1953	226.902	269.611	219.279	7.9047	0.4999	13.4347	6.905	6.2067	25.7989	98.202	7.8544	14.7416	5.6717	2.3737	9.1053	16.794	4.2349	5.0897	5.0337	1.2036	145.471	3.7815	3.2699
G 3 9	Group 3 – Drug 2 day 1_Sample 2-1-9	15.5708	5.1646	454.329	103.28	7.4771	34.8031	653.994	2187.75	86.0734	2.1834	52.4087	544.234	28.4157	4.3032	37.5058	2.191	7.9078	2.0604	21.9944	39.3652	10.088	31.199	299.462	26.3493	28.426	167.795	206.505	122.463	8.5836	1.3021	14.384	5.2842	5.5497	7.1046	11.9	4.0032	14.2802	8.3392	2.4061	5.3095	10.2776	6.2618	8.5571	8.2381	0.6082	86.3824	1.6646	2.0237
G 3 10	Group 3 – Drug 2 day 1_Sample 2-1-10	15.1067	6.5591	393.397	132.814	7.7166	32.4096	685.603	1130.03	83.642	2.2078	49.2722	671.505	30.8334	6.6157	37.6571	1.3893	4.7091	2.6032	16.6021	30.6295	9.8725	24.272	235.999	24.2296	20.2531	126.628	137.183	88.9319	6.0751	1.0618	15.149	5.6545	3.8891	6.3416	10.7428	3.8016	12.329	6.3749	2.2318	5.8211	14.1072	5.6712	5.6309	8.1154	1.3461	164.251	3.4817	3.1584
G 4 1	Group 3 – Drug 2 day 30_Sample 2-30-1	11.8428	8.0052	553.721	104.499	10.7699	48.155	855.855	2092.07	69.0865	2.6056	69.7049	791.672	46.6056	4.7421	54.5385	1.4024	5.4754	4.0282	19.0673	39.3068	6.738	30.8964	335.747	21.9284	25.9046	159.962	151.473	67.2237	4.9715	1.1495	10.549	4.9487	3.0394	4.9617	7.2185	3.0913	9.8087	7.212	2.364	4.8773	19.7333	5.0202	7.85	7.9264	0.6594	83.1285	2.3993	1.5914
G 4 2	Group 3 – Drug 2 day 30_Sample 2-30-2	14.0861	6.384	449.231	80.6819	8.3199	38.469	757.003	1911.15	57.3972	2.0299	53.8868	589.703	21.0187	5.1893	39.4475	0	4.6746	2.2561	18.1742	31.9637	7.4333	23.7375	268.75	21.0926	21.778	143.334	145.516	62.9398	5.3567	1.3299	12.3232	4.8812	3.5216	5.8322	7.6451	3.7111	10.5419	10.3049	5.1784	3.6777	35.5841	5.3122	7.6415	9.313	0.6404	79.7054	4.0296	1.6941
G 4 3	Group 3 – Drug 2 day 30_Sample 2-30-3	38.0642	14.2925	762.757	254.446	14.6854	66.9929	1221.28	2418.48	200.093	4.3166	127.763	746.936	199.911	7.3727	45.8501	2.5365	8.9358	3.6498	21.2169	37.7722	9.6623	29.2239	264.448	24.1893	23.2279	142.276	135.598	66.6215	5.3098	1.7699	13.1176	5.5893	3.9902	6.2155	8.7255	5.2995	10.0796	6.5881	2.6963	4.6578	16.7783	6.2466	8.5052	8.9947	0	89.2798	2.482	2.6238
G 4 4	Group 3 – Drug 2 day 30_Sample 2-30-4	12.4554	5.3851	410.846	79.7134	8.3158	29.4901	565.804	1677.79	71.2414	1.8202	47.674	656.513	32.0212	3.831	37.7574	2.3941	6.5796	4.6376	17.5245	41.0629	6.6548	18.9793	326.889	24.6428	17.5706	114.562	165.096	110.54	7.61	1.0058	12.9551	5.5398	3.2631	4.8732	7.918	3.4931	11.2954	5.5905	2.2651	4.1559	16.7365	5.7036	5.1738	8.1675	1.004	90.9087	2.7365	2.2591
G 4 5	Group 3 – Drug 2 day 30_Sample 2-30-5	47.1902	16.6803	787.433	227.909	18.318	60.8984	1129.29	3129.19	130.057	4.708	112.186	785.46	51.2122	7.4281	47.6952	4.3254	10.7873	4.3775	22.8632	40.5735	8.0163	24.1126	321.605	20.1911	25.8222	168.478	158.708	88.3956	6.4725	1.3276	22.4128	5.1517	3.4187	5.6989	8.1447	3.6382	15.7054	7.7292	2.0944	3.8646	15.6847	6.1955	7.5549	6.7833	0	110.778	4.1472	0
G 4 6	Group 3 – Drug 2 day 30_Sample 2-30-6	0	0	4.6754	1.6836	0	0	7.5522	32.4241	2.1238	0	0	0	0	0	0	0	2.4335	0	12.5991	57.2896	9.9386	32.5648	399.156	26.7411	38.2004	236.148	254.51	211.487	6.6741	0.3753	12.5991	7.5526	5.6506	24.886	111.233	7.6613	15.2898	5.3499	2.16	9.2691	16.0071	4.1558	4.2508	4.3179	0	93.4234	2.9101	2.0063
G 4 7	Group 3 – Drug 2 day 30_Sample 2-30-7	42.8649	15.5282	778.004	197.061	13.816	71.3824	1060.67	4004.12	220.862	4.2423	109.048	762.361	67.6677	8.1286	49.3077	3.9252	12.5742	3.1949	22.0802	43.0216	8.3083	31.6914	328.66	27.6879	30.1158	166.35	159.368	117.871	8.0962	1.4653	15.6201	6.1819	5.1804	6.5075	11.2093	4.2972	15.5127	7.3907	3.0293	5.8711	19.6657	5.3876	10.9219	10.045	0	99.5449	3.0892	1.6643
G 4 8	Group 3 – Drug 2 day 30_Sample 2-30-8	12.5858	7.3068	418.059	63.743	10.3833	35.2054	607.396	2009.91	57.1026	2.4565	42.435	411.128	16.1442	4.0401	26.8582	2.0708	6.5321	2.7864	24.1881	38.6776	5.4611	31.436	273.44	19.3771	28.8743	147.838	101.254	77.0894	4.6948	0.752	17.2605	4.7162	2.8219	5.2104	7.5095	2.5605	13.0301	5.6151	1.9946	3.4342	16.2437	3.4486	9.2245	8.3582	1.1696	130.195	4.0046	2.8434
G 4 9	Group 3 – Drug 2 day 30_Sample 2-30-9	24.5102	5.6345	702.624	176.785	10.3112	71.0513	1283.77	3986.05	138.76	5.4839	109.601	828.574	58.5079	6.6952	41.4112	7.2356	17.6504	7.4274	17.1985	29.9562	6.6102	25.9172	250.279	23.3269	23.7837	159.406	179.652	99.527	6.9428	1.1807	11.748	5.654	4.1366	5.5958	9.0048	3.8871	10.7219	5.0928	2.5609	4.4401	14.7004	5.0595	7.8826	8.4727	0	94.3059	2.8662	2.6371
G 4 10	Group 3 – Drug 2 day 30_Sample 2-30-10	36.6529	14.8278	534.508	185.957	13.7448	44.2334	758.497	2377.68	157.739	2.8602	76.3142	577.216	51.4754	4.5043	35.4773	2.1359	7.7027	2.3545	18.5402	35.0679	7.192	27.1708	331.471	24.4408	22.937	152.142	177.393	94.0091	7.4742	1.4025	13.3434	4.836	3.596	7.3246	10.1937	4.1946	10.6177	7.8975	2.2534	4.8745	15.9019	5.4646	8.4218	7.983	0	142.453	4.041	3.014
QC_1	QC_SPIKE-00433	0	0	0	0	0	0	0	30.7649	0	0	0	0	0	0	0	0	1.9165	1.5454	15.4017	66.7345	8.8561	42.5277	493.189	25.0167	31.7878	216.642	245.526	182.034	5.687	0.3996	9.3368	5.8122	4.6348	18.8681	75.5255	5.2494	8.1128	2.7758	1.2419	6.313	10.3433	2.5545	3.0693	2.5356	0	58.3655	0	3.5151
QC_2	QC_SPIKE-00434	0	0	4.4939	0	0	0	5.9013	32.802	2.475	0	0	3.0478	0	0	0	0	4.1458	0	16.1642	50.1129	10.4692	41.3033	392.07	31.6239	41.0671	213.645	266.025	224.669	6.7032	0.4531	13.5284	7.0857	5.6103	25.2986	101.042	7.3293	14.9691	4.7177	2.0447	9.8544	13.9597	3.8275	4.9126	4.3694	0.9682	59.5743	2.909	3.2978
QC_3	QC_SPIKE-00435	0	0	6.1208	2.2929	0	0	6.0187	35.3015	0	0	0	3.2686	0	0	0	2.1211	0	0	14.7814	62.4503	12.4642	38.6084	478.871	28.7398	42.2725	287.945	270.881	239.845	7.504	0.4703	14.8363	8.0952	6.2881	26.6706	119.032	8.2162	17.2625	5.8738	2.1207	9.6404	16.5958	4.0622	5.2416	4.7989	0	54.1797	2.5135	2.6298
QC_4	QC_SPIKE-00436	30.6376	14.5406	544.637	100.933	14.8683	56.0734	954.335	2238.08	68.8501	2.9024	66.0792	783.304	44.0471	6.4053	53.7299	1.85	5.9058	1.5729	24.8355	47.1501	6.8003	34.6656	413.607	20.2157	28.6635	216.797	145.797	66.2273	4.2189	0.8605	25.3623	5.1701	3.195	5.6893	9.9989	4.3169	22.8414	5.0757	2.1966	4.1934	12.7074	6.9237	10.4237	7.973	0	58.1071	3.099	2.9489
QC_5	QC_SPIKE-00437	0	0	0	0	0	0	0	0	0	0	0	0	0	0	0	0	0	0	19.6919	47.8797	7.9256	29.7834	381.098	18.7718	31.0013	198.553	124.9	53.3811	4.5413	1.0553	12.5668	4.6006	2.909	4.4544	5.9839	2.8655	11.1147	4.1065	1.992	3.4267	14.0152	3.3398	8.8207	5.2725	0	27.8034	1.3641	1.3614
[truncated: 293 more columns]
